# Supplementary material for: Vulnerability analysis of the economic-social-ecological complex system of Island tourism destinations
Source: PLoS One. 2025 Jul 23;20(7):e0324714. doi: 10.1371/journal.pone.0324714 (PMC12286332; doi:10.1371/journal.pone.0324714)
Supplement: S1 File — (XLSX) [file pone.0324714.s001.xlsx]

## Sheet: Dinghai
	2011	2012	2013	2014	2015	2016	2017	2018	2019	2020	2021	2022
Proportion of tourism revenue in GDP（100 million Yuan）	0.15458	0.17122	0.178987	0.187172	0.297658	0.313093	0.350564	0.361016	0.374529	0.19176	0.036405	0.0386018
Elasticity coefficient of tourism growth	1.89	1.81	1.52	1.21	2.04	1.61	2.36	2.17	1.71	-20.37	-13.01	3.18
Density of tourism economy（100 million Yuan/square kilometer）	0.0310873	0.0373269	0.04259	0.0478947	0.0800831	0.0950554	0.114127	0.130956	0.146025	0.0731717	0.0160596	0.01759
Urban-rural income ratio	1.99	2	2	1.9	1.89	1.87	1.86	1.83	1.83	1.78	1.76	1.71
Service output value ratio（%）	51.24	50.76	50.58	50.91	50.91	49.99	57.97	59.69	59.01	62.11	61.9	65.03
Economic growth rate（%）	15.1	11.1	9.3	10.3	9.3	11.6	8.47	6.76	6.71	2.45	6	3
Financial self-sufficiency rate（%）	43.54	44.31	43.65	54.61	45.66	47.95	49.72	41.41	40.27	73.6	77.16	48.41
Per capita annual fiscal revenue（Yuan per person）	2763.39	3030.18	3163.03	4026.13	4233.78	4492.34	4598.67	4739.97	4895.93	8002.3	8422.16	6163.12
Disposable income（Yuan）	27845	31488	34775	38382	41545	45199	49181	53486	58193	69857	65873	68935
Total import and export trade of the island（100 million Yuan）	277.807	347.462	300.516	296.71	276.887	222.886	202.691	501.47	448.91	747.47	1224.27	2196.85
Growth rate of investment in fixed assets（%）	36.42	21.18	27.1	28.2	18.5	16	5.1	-61.98	6.5	5	-11.8	17.8
Tourist density(Daily person count/square kilometer）	22.08	26.19	29.06	32.71	38.86	46.01	55.24	64.2	70.79	49.13	8.45	9.83
Island urbanization rate（%）	66.8	67.8	68.6	69.6	70.9	72.2	72.9	73.8	75.3	75.9	76.2	77.2
Ratio of tourists to residents	12.16	14.36	15.86	17.74	20.97	24.77	29.52	33.99	37.22	25.79	4.41	5.11
Engel co-efficient（%)	33.2	33.7	34.5	35	35	34.95	34.87	34.04	34.41	34.4	33.3	33.2
Registered urban unemployment rate（%）	2.22	2.22	2.28	0.16	0.18	0.21	0.23	0.24	0.44	1.53	1.55	1.4
Natural growth rate of population（‰）	0.94	1.78	1.63	1.93	-0.11	1.41	0.15	0.58	0.84	-1.56	-2.72	3.04
Population density（person/square kilometer）	665	670	675	679	680	684	689	696	697	681	684	687
Fiscal expenditure on culture, sports, tourism, and media	3156	3893	4623	6146	5447	5448	5918	6091	7328	7579	6298	6277
Number of travel agencies on the island	41	45	47	47	44	39	38	38	37	36	39	40
Per capita post and telecommunications business（Yuan/person）	1836.66	1922.99	2089.8	2163.19	1944.64	2608.67	1287.93	1874.94	1946.7	2032.23	2882.37	3138.55
Island road network density	1.18	1.26	1.29	1.3	1.33	1.36	1.33	1.35	1.38	1.39	1.46	1.42
Solid waste emissions per unit of output value（ton/billion yuan）	2694.9	1357.05	1291.04	222.9	331.02	931.11	965.75	1167.62	1217.41	1229.04	1029.36	993.77
Wastewater discharge per unit output value（ton/billion yuan）	22521.9	22521.9	19735.7	16414.1	26193.3	16800	9803.45	9564.15	9804.97	7289.11	6597.17	6686.93
Electricity consumption per unit GDP（kWh/10,000 Yuan）	653.64	596.54	576	552.28	516.51	485.72	500.77	451.98	451.45	498.87	432.89	509.58
Proportion of construction land（%）	39.4	39.4	39.61	39.61	39.61	39.61	39.75	39.75	39.75	39.75	39.75	39.75
Proportion of good air quality days（%）	93.97	98.7	86.5	92	89.63	89.87	90.1	92.5	96.6	96.1	98	97.7
Water quality in coastal waters（%）	0	0	0	0	0	0	0	0	0	0	0	0
Island land and sea area coefficient	0.649909	0.649909	0.649909	0.649909	0.649909	0.649909	0.649909	0.649909	0.659694	0.685774	0.685774	0.685774
Per capita available water resources（cubic meters/person）	527.44	1577.77	768.63	944.81	1490.75	1429.94	1005.92	862.83	1636.31	1046.95	1897.41	1027.55
Per capita coastline length（km）	11.3486	11.2739	11.1914	11.1187	11.0641	11.01	10.9202	10.8153	10.742	10.554	10.3299	10.2966
Energy consumption reduction rate per unit of GDP（%）	7.2	6.3	2.5	1.2	4.4	4.4	3.4	4.3	3.8	-2.6	4.2	11.74
The proportion of fiscal expenditure on environmental protection（%）	0.86	0.78	1.81	1.34	1.36	0.97	0.89	0.82	0.76	2.1	2.08	1.23

## Sheet: Putuo
	2011	2012	2013	2014	2015	2016	2017	2018	2019	2020	2021	2022
Proportion of tourism revenue in GDP（100 million Yuan）	0.593527	0.601966	0.60868	0.642602	0.856131	0.89358	1.0882	1.21103	1.30309	1.26851	0.133	0.129383
Elasticity coefficient of tourism growth	1.19	1.13	1.09	1.37	4.34	2.17	2.98	3.17	2.25	5.28	-35.98	-0.06
Density of tourism economy（100 million Yuan/square kilometer）	0.0197051	0.0222336	0.0243219	0.0277442	0.0387016	0.0481251	0.0609856	0.0736505	0.0846035	0.0790529	0.00788499	0.00785659
Urban-rural income ratio	1.84	1.84	1.83	1.74	1.73	1.7	1.69	1.66	1.66	1.61	1.59	1.55
Service output value ratio（%）	43.61	45.03	45.46	50.8	52.74	53.2	58.33	58.99	57.41	59.32	56.97	56.38
Economic growth rate（%）	12.9	11.3	8.6	10.3	9.1	11.2	8.98	6.57	6.63	1.25	2.5	4
Financial self-sufficiency rate（%）	50.71	58.14	44.18	54.58	47.79	45.78	44.07	45.27	39.16	49.88	54.3	47.64
Per capita annual fiscal revenue（Yuan per person）	5999.47	6565.11	6955.21	7272.76	7965.14	7869.87	8088.98	8713.63	8190.3	9679.15	10723	10392.5
Disposable income（Yuan）	25228	28294	31240	34468	37323	40534	44045	48001	52196	62310	59483	62442
Total import and export trade of the island（100 million Yuan）	297.213	385.615	359.656	318.555	355.59	347.96	346.639	491.74	477.52	452.55	468.47	598.67
Growth rate of investment in fixed assets（%）	38	227.6	25	27.8	18.5	15.2	5.1	6	6	-9.2	-4.1	25.2
Tourist density(Daily person count/square kilometer）	92.32	116.76	110.66	123.38	141.92	164.41	194.57	225.52	253.99	228.87	24.85	20.04
Island urbanization rate（%）	62.9	63.8	64.4	65.1	66.1	66.9	67.6	68	68.5	69.6	69.9	70.6
Ratio of tourists to residents	48.08	60.88	57.75	64.33	74.07	131.53	102.44	119.48	135.28	122.97	13.41	10.9
Engel co-efficient（%)	38.8	40	38	37.4	37.4	35.5	35.5	34.4	33.5	33.9	32.3	32.1
Registered urban unemployment rate（%）	3	3.1	3	3	3.08	3.08	2.88	2.59	1.79	1.52	1.5	1.39
Natural growth rate of population（‰）	-0.48	-0.15	-0.19	0.46	-0.97	-0.44	-1.18	-2.02	-1.85	-3.19	-4.35	-4.68
Population density（person/square kilometer）	702.35	702.79	698.62	700.43	698.26	696.75	691.13	686.8	689	684	679	668.83
Fiscal expenditure on culture, sports, tourism, and media	4671	5828	7235	8246	9732	10354	10423	11078	12436	12615	13545	14119
Number of travel agencies on the island	42	53	55	55	67	61	60	59	55	56	56	56
Per capita post and telecommunications business（Yuan/person）	1591.8	1656.36	1712.84	1667.31	1338.31	1088.22	1088.48	1404.78	1480.01	1499.71	2354.91	2494.26
Island road network density	1.02	1.18	1.24	1.26	1.26	0.97	0.95	0.94	1.18	1.2	1.2	1.18
Solid waste emissions per unit of output value（ton/billion yuan）	2966.96	776.89	701.41	1532.78	2477.7	1844.4	1920.03	1779.06	1944.3	1784.91	2171.75	2372.22
Wastewater discharge per unit output value（ton/billion yuan）	35685.8	35685.8	34398.4	27063.2	28587.9	13380.9	14578.7	11172	12018.7	10538.9	10617.2	9835.98
Electricity consumption per unit GDP（kWh/10,000 Yuan）	611.08	548.6	523.61	508.48	485.87	414.7	407.13	381.76	371.07	398.45	457.84	479.37
Proportion of construction land（%）	6.8	6.8	6.83	6.83	6.83	6.83	6.85	6.85	6.85	6.85	6.85	6.85
Proportion of good air quality days（%）	97.8	100	96.6	96.6	94.3	92	92	93.8	96.1	98.3	98.5	98
Water quality in coastal waters（%）	49.1	61.9	49.2	36.4	49.1	74.6	61.8	49.1	61.8	74.6	55.2	69.1
Island land and sea area coefficient	0.0731489	0.0731489	0.0731489	0.0731489	0.0731489	0.0731489	0.0731489	0.0731489	0.0731489	0.0731489	0.0762433	0.0762433
Per capita available water resources（cubic meters/person）	395.93	1295.41	554.28	752.43	1065.57	1082.49	1013.86	565.57	1524.01	895.81	1779.2	812.64
Per capita coastline length（km）	25.8128	25.8048	25.7888	25.7648	25.7888	25.8529	25.9579	26.121	26.2612	26.4198	26.6058	26.8117
Energy consumption reduction rate per unit of GDP（%）	611.08	548.6	523.61	508.48	485.87	414.7	407.13	381.76	371.07	398.45	457.84	479.37
The proportion of fiscal expenditure on environmental protection（%）	0.95	1.3	1.1	1.06	1.4	1.17	1.57	1.83	1.8	2.12	2.35	2.31

## Sheet: Daishan
	2011	2012	2013	2014	2015	2016	2017	2018	2019	2020	2021	2022
Proportion of tourism revenue in GDP（100 million Yuan）	0.184213	0.199593	0.209026	0.324228	0.374259	0.390778	0.424339	0.459553	0.431206	0.270119	0.02176	0.0218674
Elasticity coefficient of tourism growth	1.97	2.06	1.97	6.17	2.09	1.41	2.23	2.5	0.68	0.13	-4.81	1.11
Density of tourism economy（100 million Yuan/square kilometer）	0.00421595	0.00486837	0.00553987	0.00898894	0.0107173	0.0124494	0.0150267	0.017665	0.0203815	0.02186	0.00259443	0.0031437
Urban-rural income ratio	1.61	1.59	1.59	1.54	1.53	1.51	1.51	1.48	1.52	1.44	1.43	1.4
Service output value ratio（%）	28.97	28.95	29.64	32.87	33.23	33.66	41.41	42.07	35.63	23.9	19.2	14.37
Economic growth rate（%）	11.6	8	7	10.1	9.2	11.4	9.33	6.96	22.73	58.13	18.3	18
Financial self-sufficiency rate（%）	34.48	38.93	33.67	38.32	35.43	36.93	37.31	44.59	34.58	33.36	39.94	33.88
Per capita annual fiscal revenue（Yuan per person）	4445.41	5142.74	5601.69	6077.7	6732.75	7581.43	8457.49	13389.1	9910.02	10353.5	11791.6	11814.3
Disposable income（Yuan）	23478	26291	28984	31943	34595	37607	40838	44459	48434	56646	55378	58326
Total import and export trade of the island（100 million Yuan）	157.586	134.007	65.0539	78.8739	83.8973	98.9216	92.851	71.56	96.37	92.04	105.65	84.02
Growth rate of investment in fixed assets（%）	40.2	4.6	24.7	27.8	19.4	13.6	78.3	36.4	12.2	8	10.5	-9.8
Tourist density(Daily person count/square kilometer）	19.41	22.13	25	28.29	33.49	38.57	46.39	54.46	62.69	67.1	8.24	8.91
Island urbanization rate（%）	61.7	62.5	63.3	63.9	64.9	65.7	66.7	67	68.5	68.7	69	70.5
Ratio of tourists to residents	12.11	13.89	15.64	17.76	21.15	24.69	28.45	35.92	42	45.72	5.69	6.26
Engel co-efficient（%)	36.8	38.5	36.4	33.6	33.5	33.4	35	32.7	32.6	32.5	32.4	32.3
Registered urban unemployment rate（%）	3.06	2.92	2.85	2.84	2.9	2.91	2.62	2.52	2.46	1.67	1.78	1.42
Natural growth rate of population（‰）	-3.2	-2.64	-2.81	-1.44	-3.61	-1.75	-4.6	-4.67	-4.59	-5.75	-6.82	-7.52
Population density（person/square kilometer）	583.46	581	578	575	571	567	557	548	540	532	523	515.34
Fiscal expenditure on culture, sports, tourism, and media	4627	5854	6244	6583	6979	7520	7817	8028	9472	9982	11751	13043
Number of travel agencies on the island	6	6	6	7	7	7	9	17	16	17	17	17
Per capita post and telecommunications business（Yuan/person）	1082.2	1153.11	1166.68	1114.66	1097.01	762.81	774.71	1086.14	1201.46	1300.11	1709.58	1877.27
Island road network density	1.06	1.15	1.2	1.24	1.25	1.28	1.27	1.23	1.18	1.19	1.2	1.2
Solid waste emissions per unit of output value（ton/billion yuan）	758.52	831.38	630.53	796.81	928.65	807.19	398.64	558.81	878.23	1370.52	1968.8	1453.95
Wastewater discharge per unit output value（ton/billion yuan）	33394.2	26870	34731.2	20374.3	19986.7	12419.8	12298.7	8536.48	14107.4	21941	11504.5	20521.2
Electricity consumption per unit GDP（kWh/10,000 Yuan）	549.73	436.63	332.09	424.39	470.89	313.74	484.19	450.07	638.46	1155.11	1209.96	1584.65
Proportion of construction land（%）	6.22	6.22	6.18	6.18	6.18	6.2	6.22	6.22	6.22	6.22	6.22	6.22
Proportion of good air quality days（%）	99.7	96.98	97	95	90	94.7	96.8	96	98.3	97	98.6	98.1
Water quality in coastal waters（%）	20	20	20	0	0	20	0	0	20	20	17.7	23.9
Island land and sea area coefficient	0.0664225	0.066626	0.0668294	0.0670329	0.0672363	0.0674397	0.0676432	0.0678466	0.06805	0.0682535	0.0684569	0.0686604
Per capita available water resources（cubic meters/person）	454.86	1282.47	420.94	809.29	1148.29	1118.25	1164.74	752.99	1694.26	1292.75	2328.69	1044.86
Per capita coastline length（km）	37.6378	37.7368	37.9164	38.0775	38.3013	38.5899	39.0736	39.745	40.3716	40.948	41.6376	42.3259
Energy consumption reduction rate per unit of GDP（%）	3.9	5.4	3.5	2.2	3.6	4.4	4	3.1	-64.2	-444.8	17.2	17.2
The proportion of fiscal expenditure on environmental protection（%）	1.31	1.54	1.41	1.74	0.93	0.98	0.96	0.76	0.9	0.94	1.25	0.69

## Sheet: Shengsi
	2011	2012	2013	2014	2015	2016	2017	2018	2019	2020	2021	2022
Proportion of tourism revenue in GDP（100 million Yuan）	0.38835	0.444503	0.47429	0.507082	0.773106	0.783527	0.862729	0.929197	0.956988	0.922609	0.208439	0.152728
Elasticity coefficient of tourism growth	-2.05	2.53	2	1.88	2.24	1.57	2.39	2.35	1.75	1.21	-15.31	-3.16
Density of tourism economy（100 million Yuan/square kilometer）	0.00226655	0.00288645	0.00340775	0.00405712	0.00673051	0.00794538	0.00955122	0.0110653	0.01233	0.012024	0.00279918	0.00225007
Urban-rural income ratio	1.67	1.69	1.68	1.61	1.6	1.58	1.58	1.55	1.54	1.5	1.48	1.45
Service output value ratio（%）	61.2	59.97	58.93	59.26	57.92	60.03	56.83	59.17	53.08	55.59	49.55	51.05
Economic growth rate（%）	-11.8	11	9	10.1	9.1	11.5	8.45	6.55	6.5	2.06	5	6.2
Financial self-sufficiency rate（%）	26.73	34.08	24.94	29.94	32.82	28.52	27.68	25.59	25.75	27.15	28.65	23.22
Per capita annual fiscal revenue（Yuan per person）	5536.46	6171.19	6845.66	7576.18	8881.6	8706.47	8702.22	9512.29	10427.8	11228.9	12050.9	12042.5
Disposable income（Yuan）	23147	26346	29073	32042	34668	37577	40864	44473	48294	56526	54791	57585
Total import and export trade of the island（100 million Yuan）	98.294	91.014	47.3729	56.6007	38.4421	102.598	44.8246	70.78	64.38	33.72	37.98	28.18
Growth rate of investment in fixed assets（%）	21.03	48.1	20	46.9	22	16	5	11.7	9.2	200	22.4	8.2
Tourist density(Daily person count/square kilometer）	74.32	85.84	88.98	103.21	120.88	140.16	168.54	194.44	216.16	209	50.84	30.22
Island urbanization rate（%）	62.6	63.1	63.1	63.6	64.1	64.5	64.6	65	65.3	65.6	65.9	66.6
Ratio of tourists to residents	29.46	34.29	40.18	46.79	55.08	64.37	77.9	90.94	102.31	100.27	24.62	14.86
Engel co-efficient（%)	37.9	37.9	37.5	37.1	37	36.5	36.4	35.5	35.5	35.4	35.6	35.5
Registered urban unemployment rate（%）	2.95	2.96	2.98	2.98	2.97	2.98	2.54	2.54	1.53	1.56	1.27	1.33
Natural growth rate of population（‰）	-3.33	-3.18	-3.32	-2.99	-3.68	-2.57	-2.87	-3.46	-4.72	-4.67	-6.39	-6.45
Population density（person/square kilometer）	918.6	913.95	806.19	804.12	798.97	793.81	785.57	775.26	767.01	690.72	691.75	680.41
Fiscal expenditure on culture, sports, tourism, and media	2606	2842	3208	3543	3774	3888	4468	5028	7691	8342	9276	9794
Number of travel agencies on the island	17	17	18	21	18	26	29	36	32	30	32	32
Per capita post and telecommunications business（Yuan/person）	1184.68	1250.63	1322.45	1330.86	1232.69	915.52	931.2	1265.79	1390.64	1503.38	1938.71	2228.19
Island road network density	1.50105	1.91174	1.71775	1.76289	1.82474	1.82155	1.84536	1.86598	1.86598	1.89691	1.89691	1.90722
Solid waste emissions per unit of output value（ton/billion yuan）	504.85	432.81	400.63	314.45	291.59	108.4	34.8	33.31	17.59	20	16.03	17.69
Wastewater discharge per unit output value（ton/billion yuan）	1976.7	1582.9	903.79	8645.89	1640.2	964.46	941.75	652.84	1795.23	3191.3	75.11	70.77
Electricity consumption per unit GDP（kWh/10,000 Yuan）	705.73	652.71	638	573.24	530.5	481.55	470.84	481.35	471.69	492.3	530.78	489.17
Proportion of construction land（%）	0.97	0.97	1.1	1.11	1.1	1.12	1.1	1.13	1.1	1.14	1.1	1.15
Proportion of good air quality days（%）	98.6	99.7	95.2	94.9	91.7	93	93.3	94.6	95.9	97.4	98.3	97.2
Water quality in coastal waters（%）	41.7	41.7	27.1	27.1	41.7	27.1	41.7	27.1	41.7	41.7	53.5	63.3
Island land and sea area coefficient	0.00984207	0.00984207	0.00984207	0.00984207	0.00984207	0.00984207	0.00984207	0.00984207	0.00984207	0.00984207	0.00984207	0.00984207
Per capita available water resources（cubic meters/person）	161.27	564.85	144.13	447.12	555.47	590.69	752.61	474.37	910.83	621.22	1176.47	416.67
Per capita coastline length（km）	59.6646	59.816	60.1212	60.3521	60.6628	60.9767	61.5339	62.2655	63.0147	63.6959	64.4802	65.4653
Energy consumption reduction rate per unit of GDP（%）	-5.1	9	6.6	2.9	3.8	3.7	4.5	4.5	3.8	3.6	3	3
The proportion of fiscal expenditure on environmental protection（%）	0.82	0.96	0.79	0.97	0.98	1.16	1.22	1.67	2.23	2.27	2.23	1.71
